# Supplementary material for: P-Wave Beat-to-Beat Analysis to Predict Atrial Fibrillation Recurrence after Catheter Ablation
Source: Diagnostics (Basel). 2022 Mar 28;12(4):830. doi: 10.3390/diagnostics12040830 (PMC9028701; doi:10.3390/diagnostics12040830)
Supplement: Supplementary file 1 [file diagnostics-12-00830-s001.zip]

Archive with 1 entries (1 files):
- supplementary Table S1.pdf
